# Supplementary material for: Clinical and immunological data of nine patients with chronic mucocutaneous candidiasis disease
Source: Data Brief. 2016 Feb 23;7:311–5. doi: 10.1016/j.dib.2016.02.040 (PMC4777981; doi:10.1016/j.dib.2016.02.040)
Supplement: Fig 1 — Supplementary material . Intracellular staining of phosphorylated tyrosine 701 STAT1 (P701-YSTAT1) in not stimulated and IFNα-induced T lymphocytes (A), and not stimulated and IFNγ-induced monocytes (B). NS=Not Stimulated; HD=Healthy Donor. Fig 2. Chest Computed Tomography scans showing diffuse bronchiectasis in four GOF-STAT1 patients developing progressing chronic lung disease. [file mmc1.zip]

Archive with 3 entries (3 files):
- Supplementary Table 1.docx
- Supplementary Figure 1.tif
- Supplementary Figure 2.tif
